# Supplementary material for: Delayed treatment in breast cancer patients during the COVID-19 pandemic: a population health information research infrastructure (PHIRI) case study
Source: Eur J Public Health. 2024 Jul 1;34(Suppl 1):i50–7. doi: 10.1093/eurpub/ckae038 (PMC11215325; doi:10.1093/eurpub/ckae038)
Supplement: ckae038_Supplementary_Data [file ckae038_supplementary_data.zip]

Archive with 2 entries (2 files):
- ejph-2023-06-phis-0276-File007.pdf
- ejph-2023-06-phis-0276-File006.docx
